# Supplementary material for: High-Performance Polarization Microscopy Reveals Structural Remodeling in Rat Calcaneal Tendons Cultivated In Vitro
Source: Cells. 2023 Feb 10;12(4):566. doi: 10.3390/cells12040566 (PMC9953949; doi:10.3390/cells12040566)
Supplement: Supplementary file 1 [file cells-12-00566-s001.zip]

Archive with 1 entries (1 files):
- cells-2106454-supplementary.pdf
